# Supplementary material for: iTRAQ-Based Quantitative Proteomics Analysis Reveals the Mechanism Underlying the Weakening of Carbon Metabolism in Chlorotic Tea Leaves
Source: Int J Mol Sci. 2018 Dec 7;19(12):3943. doi: 10.3390/ijms19123943 (PMC6321456; doi:10.3390/ijms19123943)
Supplement: Supplementary file 1 [file ijms-19-03943-s001.zip]

Archive with 8 entries (7 files):
- Supplementary file/
- Supplementary file/Supplementary Figure S1.jpg
- Supplementary file/Supplementary Figure S2.jpg
- Supplementary file/Supplementary Figure S3.jpg
- Supplementary file/Supplementary Table S1.xlsx
- Supplementary file/Supplementary Table S2.xlsx
- Supplementary file/Supplementary Table S3.xlsx
- Supplementary file/Supplementary Table S4.xlsx
