# Supplementary material for: iTRAQ-Based Quantitative Proteomics Analysis Reveals the Mechanism Underlying the Weakening of Carbon Metabolism in Chlorotic Tea Leaves
Source: Int J Mol Sci. 2018 Dec 7;19(12):3943. doi: 10.3390/ijms19123943 (PMC6321456; doi:10.3390/ijms19123943)
Supplement: Supplementary file 1 [file ijms-19-03943-s001.zip › Supplementary file/Supplementary Table S1.xlsx]

## Sheet: Sheet1
Supplementary Table S1 Annotated proteins in pathway of KEGG
#	Pathway	Diff Proteins with pathway annotation (1268)	Pathway ID
1	Metabolic pathways	387 (30.52%)	ko01100
2	Biosynthesis of secondary metabolites	216 (17.03%)	ko01110
3	RNA transport	57 (4.5%)	ko03013
4	Plant-pathogen interaction	53 (4.18%)	ko04626
5	Ribosome	50 (3.94%)	ko03010
6	Protein processing in endoplasmic reticulum	48 (3.79%)	ko04141
7	Spliceosome	48 (3.79%)	ko03040
8	Starch and sucrose metabolism	43 (3.39%)	ko00500
9	Plant hormone signal transduction	42 (3.31%)	ko04075
10	Pyruvate metabolism	40 (3.15%)	ko00620
11	Glycolysis / Gluconeogenesis	39 (3.08%)	ko00010
12	Phenylpropanoid biosynthesis	36 (2.84%)	ko00940
13	mRNA surveillance pathway	34 (2.68%)	ko03015
14	Oxidative phosphorylation	30 (2.37%)	ko00190
15	RNA degradation	28 (2.21%)	ko03018
16	Amino sugar and nucleotide sugar metabolism	27 (2.13%)	ko00520
17	Carbon fixation in photosynthetic organisms	26 (2.05%)	ko00710
18	Phagosome	25 (1.97%)	ko04145
19	Endocytosis	24 (1.89%)	ko04144
20	Fructose and mannose metabolism	22 (1.74%)	ko00051
21	Peroxisome	21 (1.66%)	ko04146
22	Ascorbate and aldarate metabolism	21 (1.66%)	ko00053
23	Ribosome biogenesis in eukaryotes	19 (1.5%)	ko03008
24	Citrate cycle (TCA cycle)	19 (1.5%)	ko00020
25	Phenylalanine metabolism	18 (1.42%)	ko00360
26	Purine metabolism	17 (1.34%)	ko00230
27	Pentose phosphate pathway	17 (1.34%)	ko00030
28	Proteasome	17 (1.34%)	ko03050
29	Glycine, serine and threonine metabolism	17 (1.34%)	ko00260
30	Glyoxylate and dicarboxylate metabolism	16 (1.26%)	ko00630
31	Aminoacyl-tRNA biosynthesis	16 (1.26%)	ko00970
32	Arginine and proline metabolism	16 (1.26%)	ko00330
33	Photosynthesis	15 (1.18%)	ko00195
34	Fatty acid metabolism	15 (1.18%)	ko00071
35	Galactose metabolism	15 (1.18%)	ko00052
36	Glycerolipid metabolism	15 (1.18%)	ko00561
37	Ubiquitin mediated proteolysis	15 (1.18%)	ko04120
38	Fatty acid biosynthesis	14 (1.1%)	ko00061
39	Propanoate metabolism	14 (1.1%)	ko00640
40	Glutathione metabolism	14 (1.1%)	ko00480
41	Pentose and glucuronate interconversions	14 (1.1%)	ko00040
42	ABC transporters	13 (1.03%)	ko02010
43	Alanine, aspartate and glutamate metabolism	13 (1.03%)	ko00250
44	Cyanoamino acid metabolism	13 (1.03%)	ko00460
45	Flavonoid biosynthesis	12 (0.95%)	ko00941
46	Other glycan degradation	12 (0.95%)	ko00511
47	Nitrogen metabolism	12 (0.95%)	ko00910
48	Terpenoid backbone biosynthesis	11 (0.87%)	ko00900
49	Phenylalanine, tyrosine and tryptophan biosynthesis	11 (0.87%)	ko00400
50	alpha-Linolenic acid metabolism	10 (0.79%)	ko00592
51	Cysteine and methionine metabolism	10 (0.79%)	ko00270
52	Phosphatidylinositol signaling system	10 (0.79%)	ko04070
53	Valine, leucine and isoleucine degradation	10 (0.79%)	ko00280
54	Valine, leucine and isoleucine biosynthesis	10 (0.79%)	ko00290
55	Pyrimidine metabolism	9 (0.71%)	ko00240
56	Porphyrin and chlorophyll metabolism	8 (0.63%)	ko00860
57	Inositol phosphate metabolism	8 (0.63%)	ko00562
58	Tyrosine metabolism	8 (0.63%)	ko00350
59	Carotenoid biosynthesis	7 (0.55%)	ko00906
60	N-Glycan biosynthesis	7 (0.55%)	ko00510
61	Biosynthesis of unsaturated fatty acids	7 (0.55%)	ko01040
62	Sphingolipid metabolism	7 (0.55%)	ko00600
63	Tryptophan metabolism	7 (0.55%)	ko00380
64	Ubiquinone and other terpenoid-quinone biosynthesis	7 (0.55%)	ko00130
65	beta-Alanine metabolism	7 (0.55%)	ko00410
66	Selenocompound metabolism	6 (0.47%)	ko00450
67	Limonene and pinene degradation	6 (0.47%)	ko00903
68	Tropane, piperidine and pyridine alkaloid biosynthesis	6 (0.47%)	ko00960
69	Protein export	6 (0.47%)	ko03060
70	Butanoate metabolism	6 (0.47%)	ko00650
71	Nucleotide excision repair	6 (0.47%)	ko03420
72	Stilbenoid, diarylheptanoid and gingerol biosynthesis	6 (0.47%)	ko00945
73	Glycerophospholipid metabolism	6 (0.47%)	ko00564
74	Lysine degradation	5 (0.39%)	ko00310
75	Histidine metabolism	5 (0.39%)	ko00340
76	DNA replication	5 (0.39%)	ko03030
77	Cutin, suberine and wax biosynthesis	5 (0.39%)	ko00073
78	Vitamin B6 metabolism	5 (0.39%)	ko00750
79	Glycosphingolipid biosynthesis - globo series	5 (0.39%)	ko00603
80	Glycosphingolipid biosynthesis - ganglio series	4 (0.32%)	ko00604
81	Pantothenate and CoA biosynthesis	4 (0.32%)	ko00770
82	Glycosaminoglycan degradation	4 (0.32%)	ko00531
83	Photosynthesis - antenna proteins	4 (0.32%)	ko00196
84	Basal transcription factors	4 (0.32%)	ko03022
85	Flavone and flavonol biosynthesis	4 (0.32%)	ko00944
86	Thiamine metabolism	4 (0.32%)	ko00730
87	Steroid biosynthesis	4 (0.32%)	ko00100
88	Lysine biosynthesis	4 (0.32%)	ko00300
89	SNARE interactions in vesicular transport	4 (0.32%)	ko04130
90	Sulfur metabolism	4 (0.32%)	ko00920
91	Homologous recombination	3 (0.24%)	ko03440
92	Glycosylphosphatidylinositol(GPI)-anchor biosynthesis	3 (0.24%)	ko00563
93	Mismatch repair	3 (0.24%)	ko03430
94	Sesquiterpenoid and triterpenoid biosynthesis	3 (0.24%)	ko00909
95	Folate biosynthesis	3 (0.24%)	ko00790
96	Fatty acid elongation	3 (0.24%)	ko00062
97	Isoquinoline alkaloid biosynthesis	3 (0.24%)	ko00950
98	RNA polymerase	3 (0.24%)	ko03020
99	Riboflavin metabolism	3 (0.24%)	ko00740
100	One carbon pool by folate	3 (0.24%)	ko00670
101	Circadian rhythm - plant	3 (0.24%)	ko04712
102	Zeatin biosynthesis	2 (0.16%)	ko00908
103	Arachidonic acid metabolism	2 (0.16%)	ko00590
104	Benzoxazinoid biosynthesis	2 (0.16%)	ko00402
105	Caffeine metabolism	2 (0.16%)	ko00232
106	Natural killer cell mediated cytotoxicity	1 (0.08%)	ko04650
107	Isoflavonoid biosynthesis	1 (0.08%)	ko00943
108	Linoleic acid metabolism	1 (0.08%)	ko00591
109	Anthocyanin biosynthesis	1 (0.08%)	ko00942
110	Monoterpenoid biosynthesis	1 (0.08%)	ko00902
111	Glucosinolate biosynthesis	1 (0.08%)	ko00966
112	Other types of O-glycan biosynthesis	1 (0.08%)	ko00514
113	Indole alkaloid biosynthesis	1 (0.08%)	ko00901
114	Synthesis and degradation of ketone bodies	1 (0.08%)	ko00072
115	Nicotinate and nicotinamide metabolism	1 (0.08%)	ko00760
116	Diterpenoid biosynthesis	1 (0.08%)	ko00904
117	Regulation of autophagy	1 (0.08%)	ko04140
118	C5-Branched dibasic acid metabolism	1 (0.08%)	ko00660
119	Base excision repair	1 (0.08%)	ko03410
