# Supplementary material for: iTRAQ-Based Quantitative Proteomics Analysis Reveals the Mechanism Underlying the Weakening of Carbon Metabolism in Chlorotic Tea Leaves
Source: Int J Mol Sci. 2018 Dec 7;19(12):3943. doi: 10.3390/ijms19123943 (PMC6321456; doi:10.3390/ijms19123943)
Supplement: Supplementary file 1 [file ijms-19-03943-s001.zip › Supplementary file/Supplementary Table S2.xlsx]

## Sheet: Sheet1
Supplementary Table S2 Down-regulated differential proteins
Hits	Accession	Mass	162_L-VS-160_H@Mean	Accession
1	CL4Contig1	990594	0.32	CL4Contig1
2	comp95958_c0_seq2_4	199512	0.1395	comp95958_c0_seq2_4
3	CL75155Contig1	54776	0.249	CL75155Contig1
4	CL374Contig2	112577	0.649	CL374Contig2
5	CL70376Contig1	20031	0.2885	CL70376Contig1
6	comp42994_c0_seq1_2	78753	0.703	comp42994_c0_seq1_2
7	CL17040Contig1	73160	0.709	CL17040Contig1
8	CL18253Contig1	144173	0.5465	CL18253Contig1
9	CL437Contig3	177320	0.562	CL437Contig3
10	comp95913_c1_seq1_4	73703	0.6055	comp95913_c1_seq1_4
11	CL22080Contig1	132224	0.753	CL22080Contig1
12	CL12985Contig1	48235	0.6235	CL12985Contig1
13	CL88440Contig1	123639	0.848	CL88440Contig1
14	CL1634Contig2	150935	0.6835	CL1634Contig2
15	CL62588Contig1	28799	0.688	CL62588Contig1
16	CL1530Contig4	63742	0.759	CL1530Contig4
17	CL18345Contig1	184920	0.388	CL18345Contig1
18	CL15914Contig1	103203	0.4645	CL15914Contig1
19	comp101118_c1_seq3_4	145973	0.629	comp101118_c1_seq3_4
20	comp35305_c0_seq2_1	33406	0.3735	comp35305_c0_seq2_1
21	CL18876Contig1	26056	0.733	CL18876Contig1
22	CL63194Contig1	20897	0.462	CL63194Contig1
23	CL1470Contig1	48480	0.401	CL1470Contig1
24	comp63042_c0_seq59_2	143238	0.212	comp63042_c0_seq59_2
25	CL23221Contig1	65977	0.672	CL23221Contig1
26	CL1467Contig2	147844	0.7475	CL1467Contig2
27	CL24526Contig1	87637	0.661	CL24526Contig1
28	CL8375Contig1	151552	0.8195	CL8375Contig1
29	CL84471Contig1	17510	0.6115	CL84471Contig1
30	comp99097_c0_seq19_1	245585	0.8825	comp99097_c0_seq19_1
31	CL32Contig4	29663	0.533	CL32Contig4
32	CL46906Contig1	411685	0.8185	CL46906Contig1
33	CL126Contig3	71256	0.4055	CL126Contig3
34	CL50493Contig1	22012	0.755	CL50493Contig1
35	comp41773_c0_seq1_3	110075	0.7925	comp41773_c0_seq1_3
36	CL82214Contig1	56719	0.6775	CL82214Contig1
37	CL30381Contig1	91941	0.327	CL30381Contig1
38	CL707Contig4	177916	0.663	CL707Contig4
39	comp95260_c0_seq3_4	223991	0.817	comp95260_c0_seq3_4
40	comp51068_c0_seq1_2	63952	0.7945	comp51068_c0_seq1_2
41	comp55188_c0_seq1_2	78240	0.5645	comp55188_c0_seq1_2
42	CL2916Contig2	180563	0.6485	CL2916Contig2
43	CL86425Contig1	48163	0.3785	CL86425Contig1
44	CL48129Contig1	58429	0.7535	CL48129Contig1
45	CL1026Contig4	191533	0.724	CL1026Contig4
46	comp64735_c0_seq1_2	13736	0.6955	comp64735_c0_seq1_2
47	CL50804Contig1	55411	0.6235	CL50804Contig1
48	CL1422Contig2	194699	0.7055	CL1422Contig2
49	CL76605Contig1	55920	0.7835	CL76605Contig1
50	CL77Contig1	344960	0.6865	CL77Contig1
51	CL4Contig37	438773	0.278	CL4Contig37
52	CL1276Contig3	110211	0.6305	CL1276Contig3
53	CL161Contig4	164621	0.792	CL161Contig4
54	CL2031Contig2	153118	0.37	CL2031Contig2
55	CL37106Contig1	75872	0.801	CL37106Contig1
56	CL46813Contig1	83629	0.837	CL46813Contig1
57	CL55Contig9	71737	0.395	CL55Contig9
58	CL4Contig6	109089	0.809	CL4Contig6
59	CL1Contig31	230465	0.796	CL1Contig31
60	CL16168Contig1	135410	0.639	CL16168Contig1
61	comp105415_c0_seq3_4	256810	0.422	comp105415_c0_seq3_4
62	CL6999Contig2	71671	0.7155	CL6999Contig2
63	CL53360Contig1	27224	0.464	CL53360Contig1
64	CL47975Contig2	48127	0.2255	CL47975Contig2
65	CL9175Contig2	106303	0.493	CL9175Contig2
66	CL11177Contig1	121562	0.616	CL11177Contig1
67	comp113156_c0_seq9_3	60720	0.61	comp113156_c0_seq9_3
68	CL23910Contig1	77896	0.7755	CL23910Contig1
69	CL13827Contig1	41915	0.778	CL13827Contig1
70	comp18240_c0_seq2_4	40121	0.6505	comp18240_c0_seq2_4
71	CL2755Contig3	50096	0.721	CL2755Contig3
72	CL16711Contig1	67147	0.8385	CL16711Contig1
73	CL130Contig2	182865	0.778	CL130Contig2
74	comp96472_c0_seq1_4	66479	0.6205	comp96472_c0_seq1_4
75	comp88552_c0_seq1_1	85257	0.538	comp88552_c0_seq1_1
76	CL61698Contig1	66931	0.689	CL61698Contig1
77	CL77685Contig1	101506	0.766	CL77685Contig1
78	CL23197Contig1	54556	0.72	CL23197Contig1
79	comp109477_c0_seq1_1	46074	0.374	comp109477_c0_seq1_1
80	CL84676Contig1	28481	0.8345	CL84676Contig1
81	CL3367Contig1	68643	0.661	CL3367Contig1
82	CL86808Contig1	120124	0.587	CL86808Contig1
83	CL6Contig55	286184	0.783	CL6Contig55
84	CL3051Contig1	166405	0.637	CL3051Contig1
85	CL1669Contig2	202610	0.862	CL1669Contig2
86	comp99662_c0_seq7_4	72706	0.6565	comp99662_c0_seq7_4
87	CL11Contig3	73134	0.5585	CL11Contig3
88	CL89Contig4	132123	0.5635	CL89Contig4
89	comp89551_c0_seq1_1	51032	0.7045	comp89551_c0_seq1_1
90	CL12326Contig1	49603	0.753	CL12326Contig1
91	CL413Contig1	138590	0.74	CL413Contig1
92	CL17897Contig1	41729	0.4295	CL17897Contig1
93	CL7825Contig1	128153	0.3815	CL7825Contig1
