# Supplementary material for: iTRAQ-Based Quantitative Proteomics Analysis Reveals the Mechanism Underlying the Weakening of Carbon Metabolism in Chlorotic Tea Leaves
Source: Int J Mol Sci. 2018 Dec 7;19(12):3943. doi: 10.3390/ijms19123943 (PMC6321456; doi:10.3390/ijms19123943)
Supplement: Supplementary file 1 [file ijms-19-03943-s001.zip › Supplementary file/Supplementary Table S3.xlsx]

## Sheet: Sheet1
Supplementary Table S3 Up-regulated differential proteins
Hits	Accession	Mass	162_L-VS-160_H@Mean	Accession
1	CL17747Contig1	81861	1.291	CL17747Contig1
2	comp119824_c0_seq1_3	73706	1.3475	comp119824_c0_seq1_3
3	CL9Contig51	148381	1.931	CL9Contig51
4	CL2721Contig2	60046	1.379	CL2721Contig2
5	CL37222Contig1	26455	1.5665	CL37222Contig1
6	CL18840Contig1	136086	1.2075	CL18840Contig1
7	CL17231Contig1	256323	1.3085	CL17231Contig1
8	CL7Contig6	158784	1.4025	CL7Contig6
9	CL29943Contig1	67760	1.6545	CL29943Contig1
10	comp58337_c0_seq3_2	133228	1.4235	comp58337_c0_seq3_2
11	CL18592Contig1	58749	1.26	CL18592Contig1
12	CL9Contig5	111717	1.681	CL9Contig5
13	CL16328Contig1	78030	1.5045	CL16328Contig1
14	CL4Contig55	71175	1.461	CL4Contig55
15	CL1744Contig2	155199	1.239	CL1744Contig2
16	CL14231Contig1	45376	2.29	CL14231Contig1
17	CL19422Contig1	98766	1.338	CL19422Contig1
18	CL1Contig45	273394	1.408	CL1Contig45
19	CL9366Contig1	92552	1.3	CL9366Contig1
20	CL73512Contig1	39975	1.367	CL73512Contig1
21	CL34278Contig1	99945	1.5205	CL34278Contig1
22	CL74Contig2	124746	1.437	CL74Contig2
23	comp95988_c0_seq3_1	85419	1.366	comp95988_c0_seq3_1
24	CL40708Contig1	73710	1.1505	CL40708Contig1
25	comp15309_c0_seq1_2	21047	1.7445	comp15309_c0_seq1_2
26	CL8845Contig1	56502	1.8445	CL8845Contig1
27	CL74Contig15	116657	1.305	CL74Contig15
28	CL76498Contig1	82055	1.2395	CL76498Contig1
29	CL2Contig56	105506	1.501	CL2Contig56
30	comp109803_c0_seq1_3	158358	1.39	comp109803_c0_seq1_3
31	CL11382Contig2	103599	1.24	CL11382Contig2
32	CL42834Contig1	109349	1.8765	CL42834Contig1
33	CL10407Contig1	169064	1.769	CL10407Contig1
34	CL15602Contig1	73509	1.2875	CL15602Contig1
35	CL29Contig7	34745	1.3415	CL29Contig7
36	CL453Contig2	69710	1.582	CL453Contig2
37	CL81441Contig1	154723	2.019	CL81441Contig1
38	comp131171_c0_seq3_3	158316	1.478	comp131171_c0_seq3_3
39	CL7963Contig2	155821	1.4105	CL7963Contig2
40	CL1145Contig3	93948	1.549	CL1145Contig3
41	comp97201_c0_seq1_4	102897	1.368	comp97201_c0_seq1_4
42	CL71807Contig1	209592	1.158	CL71807Contig1
43	CL3487Contig1	245964	1.593	CL3487Contig1
44	CL15913Contig1	96703	1.5435	CL15913Contig1
45	CL8494Contig2	39263	2.98	CL8494Contig2
46	CL22707Contig1	48599	1.2705	CL22707Contig1
47	comp127130_c0_seq1_3	96489	1.2035	comp127130_c0_seq1_3
48	CL24083Contig1	118343	1.446	CL24083Contig1
49	comp104092_c0_seq2_4	159503	1.1115	comp104092_c0_seq2_4
50	CL16454Contig1	76729	1.2195	CL16454Contig1
51	comp121728_c0_seq12_3	99396	1.218	comp121728_c0_seq12_3
52	CL2583Contig2	154327	1.5865	CL2583Contig2
53	comp101085_c0_seq1_1	146551	1.31	comp101085_c0_seq1_1
54	comp73571_c0_seq1_4	49076	1.3755	comp73571_c0_seq1_4
55	CL35492Contig1	83647	1.22	CL35492Contig1
56	CL8Contig43	160004	1.3845	CL8Contig43
57	CL498Contig6	78337	1.3385	CL498Contig6
58	CL17339Contig1	103386	1.35	CL17339Contig1
59	comp74393_c0_seq1_4	100678	1.411	comp74393_c0_seq1_4
60	CL75940Contig1	82644	1.1615	CL75940Contig1
61	CL75597Contig1	77859	1.24	CL75597Contig1
62	CL23832Contig1	21075	1.527	CL23832Contig1
63	CL728Contig5	111078	1.455	CL728Contig5
64	CL1714Contig2	240720	1.279	CL1714Contig2
65	CL82373Contig1	140583	1.7105	CL82373Contig1
66	comp64728_c0_seq2_2	89381	1.678	comp64728_c0_seq2_2
67	CL291Contig6	175101	1.427	CL291Contig6
68	CL802Contig5	53962	1.37	CL802Contig5
69	CL86707Contig1	44082	1.3865	CL86707Contig1
70	CL6136Contig1	68050	1.2255	CL6136Contig1
71	comp116975_c1_seq2_3	93004	1.439	comp116975_c1_seq2_3
72	CL48825Contig1	57657	1.2715	CL48825Contig1
73	CL21736Contig2	46482	1.27	CL21736Contig2
74	CL23170Contig1	77261	1.277	CL23170Contig1
75	CL30542Contig1	56575	1.3285	CL30542Contig1
76	CL86595Contig1	43738	1.412	CL86595Contig1
77	CL79547Contig1	58236	1.9335	CL79547Contig1
78	comp79761_c0_seq1_4	202984	1.184	comp79761_c0_seq1_4
79	CL4578Contig2	120768	1.365	CL4578Contig2
80	CL86520Contig1	46051	1.422	CL86520Contig1
