# Supplementary material for: iTRAQ-Based Quantitative Proteomics Analysis Reveals the Mechanism Underlying the Weakening of Carbon Metabolism in Chlorotic Tea Leaves
Source: Int J Mol Sci. 2018 Dec 7;19(12):3943. doi: 10.3390/ijms19123943 (PMC6321456; doi:10.3390/ijms19123943)
Supplement: Supplementary file 1 [file ijms-19-03943-s001.zip › Supplementary file/Supplementary Table S4.xlsx]

## Sheet: Sheet1
Supplementary Table S4 Primer sequences for qRT-PCR
Genes	Forward Primer (5’ - 3’)	Reverse Primer (5’- 3’)
4CL	CGTGGTCCTCAAATTATG	CATCATCGTCGTCTACAT
PAL	ATGACTTCTACAACAATGG	GGAGTTCTGAGCAATAAG
GAPDH	TTGGCATCGTTGAGGGTCT	CAGTGGGAACACGGAAAGC
